# Supplementary material for: ABCB1 protects bat cells from DNA damage induced by genotoxic compounds
Source: Nat Commun. 2019 Jun 27;10:2820. doi: 10.1038/s41467-019-10495-4 (PMC6597548; doi:10.1038/s41467-019-10495-4)
Supplement: Supplementary file 4 — Source Data [file 41467_2019_10495_MOESM4_ESM.xlsx]

## Sheet: Figure 1B
Source Data for all graphs and charts in Koh et al., ABCB1 protects bat cells from DNA damage induced by genotoxic compounds
	Figure 1B
		Average number of 53BP1 foci per cell (n = 100, minimum number cells analysis per time point)
				N.T	0.5	3	6	12	Hours post 10 Gy treatment
		Data 1	PaLung	2.55405	15.2222	16.9733	6.68354	6.96667
			WI-38	1.44565	17.6713	16.4719	15.1409	13.0462
			MEF	1.85542	5.92	10.6364	13.586	13.0985
		Data 2	PaLung	3.28169	18.2897	14.6579	8.41026	6.70755
			WI-38	1.6	22.3765	19.0515	14.8353	11.4118
			MEF	1.79798	5.74497	12.8783	14.5928	14.0317
		Data 3	PaLung	2.20792	19.7059	19.9107	8.92857	7.2439
			WI-38	1.68033	20.1505	19.0737	14.9439	12.2174
			MEF	2.08197	8.53846	9.47541	14.8621	14.9381

## Sheet: Figure 2C
Source Data for all graphs and charts in Koh et al., ABCB1 protects bat cells from DNA damage induced by genotoxic compounds
	Figure 2C
		Average number of 53BP1 foci per cell (n = 100, minimum number cells analysis per time point)
				N.T	0	3	6	12	Hours post Dox treatment
		Data 1	PaLung	2.62687	22.3462	13.5088	16.9189	11.8846
			WI-38	2	11	13.3982	11.8403	19.4964
			MEF	1.93023	6.82759	7.416	8.77397	12.5354
		Data 2	PaLung	2.89474	20.6429	16.6	13.5571	12.06
			WI-38	2.19767	8.11347	13.0403	16.8248	17.1636
			MEF	2.50794	5.47423	7.5	8.28226	15.1206
		Data 3	PaLung	4.11864	20.0571	16.9546	12.4048	11.95
			WI-38	2.72115	14.8611	11.4344	14.7661	14.9437
			MEF	2.32836	9.46753	8.32283	9.75525	14.3765

## Sheet: Figure 2D
Source Data for all graphs and charts in Koh et al., ABCB1 protects bat cells from DNA damage induced by genotoxic compounds
	Figure 2D
		Cell volume (pL)
			Data 1	Data 2	Data 3	Data 4
		PaLung	2.66	2.63	2.61	2.55
		WI-38	2.48	2.47	2.43	2.33
		MEF	2.12	1.98	2.12

## Sheet: Figure 2E
Source Data for all graphs and charts in Koh et al., ABCB1 protects bat cells from DNA damage induced by genotoxic compounds
	Figure 2E
		Fluorescence intensity of Dox normalised with cell volume (pL) from Figure 2D
			Dox µM	0.5	1	2.5	5	10		P value	PaLung vs WI-38		PaLung vs MEF
		Data 1	PaLung	97.2152	195.57	492.911	1122.53	2340		0.5	0.01693	*	0.000119704	***
			WI-38	229.268	339.024	835.366	1581.71	2901.63		1	0.00394	**	0.000177972	***
			MEF	199.679	401.769	966.56	1651.45	2779.1		2.5	0.00601	**	0.000439399	***
										5	0.02571	*	0.00383281	**
		Data 2	PaLung	87.7215	162.532	479.62	1010.89	1677.34		10	0.01607	*	0.0210497	*
			WI-38	144.309	304.471	694.309	2606.1	3699.19
			MEF	221.865	445.177	961.736	1702.09	3223.8
		Data 3	PaLung	74.4304	190.633	345.57	715.443	1251.27
			WI-38	186.179	276.829	791.463	1999.59	3384.15
			MEF	216.56	429.26	1023.96	1720.42	3052.09

## Sheet: Figure 2F
Source Data for all graphs and charts in Koh et al., ABCB1 protects bat cells from DNA damage induced by genotoxic compounds
	Figure 2F
		Fluorescence intensity of Dox normalised with cell volume (pL) from Figure 2D
			Minutes	0	15	30	60	120	180			P value	PaLung vs WI-38
		Data 1	PaLung	0	119.241	284.051	445.063	898.101	1185.95		Minutes	180	0.0100973	**
			WI-38	0	236.992	710.163	903.252	1643.5	2570.73
			MEF	0	246.625	287.366	562.72	1243.38	1729.46			P value	PaLung vs MEF
											Minutes	180	0.0360708	*
		Data 2	PaLung	0	114.684	233.924	398.354	792.532	1203.42
			WI-38	0	192.683	521.545	742.276	1546.34	2140.24
			MEF	0	270.788	313.637	567.216	1233.12	1630.7
		Data 3	PaLung	0	201.266	258.987	341.392	565.443	793.671
			WI-38	0	235.772	374.797	663.008	1602.44	1926.02
			MEF	0	250.769	301.344	580.211	1208.89	1542.55

## Sheet: Figure 5A
Source Data for all graphs and charts in Koh et al., ABCB1 protects bat cells from DNA damage induced by genotoxic compounds
	Figure 5A
		FPKM value of PaKiT03 and HEK293T, n = 1 each. (Previously published and available on https://www.ncbi.nlm.nih.gov/sra/SRX661189[accn])
			PaKiT03	HEK293T
		ABCB1	20.7973	4.90804
		ABCC1	14.245	15.2594
		ABCG2	12.1156	0.634199

## Sheet: Figure 5B
Source Data for all graphs and charts in Koh et al., ABCB1 protects bat cells from DNA damage induced by genotoxic compounds
	Figure 5B
		Relative mRNA expression of ABCB1, ABCC1 and ABCG2 after siRNA knockdown in PaKiT03 cells.
			siRNA	Control	#1	#2
		ABCB1	Data 1	1	0.20542	0.15168
			Data 2	1	0.1115	0.26332
			Data 3	1	0.11603	0.26933
		ABCC1	Data 1	1	0.10217	0.2357
			Data 2	1	0.20417	0.35
			Data 3	1	0.1852	0.31677
		ABCG2	Data 1	1	0.1088	0.23173
			Data 2	1	0.11158	0.10239
			Data 3	1	0.09087	0.18897

## Sheet: Figure 5C
Source Data for all graphs and charts in Koh et al., ABCB1 protects bat cells from DNA damage induced by genotoxic compounds
	Figure 5C
		Relative fluorescence values of Dox in Vera- or siRNA treated PaKiT03 cells normalised with Dox only treated PaKiT03 cells (Vera -).
						ABCB1		ABCC1		ABCG2
			Vera -	Vera +	SiRNA Control	#1	#2	#1	#2	#1	#2
		Data 1	1	2.7305	1.1121	2.527	2.1153	0.9953	1.1963	1.1523	1.1832
		Data 2	1	2.1779	1.0169	1.9752	1.5618	1.1318	1.1669	1.0303	1.0709
		Data 3	1	2.05599	0.939182	1.89846	1.63121	0.972818	1.03442	0.891693	0.98494
						**	*	NS	NS	NS	NS
		P value				0.0055	0.0146	0.888	0.194631	0.98325	0.496

## Sheet: Figure 6C
Source Data for all graphs and charts in Koh et al., ABCB1 protects bat cells from DNA damage induced by genotoxic compounds
	Figure 6C
		Olive Tail Moment of siRNA transfected PaKiT03 cells with or without Dox. (n = 50 comets per treatment)
			Dox -			Dox +
		siRNA	Control	ABCB1 #1	ABCB1 #2	Control	ABCB1 #1	ABCB1 #2
		Data 1	1.06548	1.25843	1.57904	4.15697	5.62464	5.83426
		Data 2	1.30664	1.04118	1.63705	4.6756	6.717	5.766
		Data 3	1.09641	1.47568	1.52102	5.1304	7.07797	7.34328
							*	*
		P value					0.0249	0.0473

## Sheet: Figure 6E
Source Data for all graphs and charts in Koh et al., ABCB1 protects bat cells from DNA damage induced by genotoxic compounds
	Figure 6E
		Olive Tail Moment of DMSO or Vera treated PaKiT03 cells with or without Dox. (n = 50 comets per treatment)
			Dox -		Dox +
			DMSO	Vera	DMSO	Vera
		Data 1	1.16335	1.12801	2.32027	3.63814
		Data 2	0.528065	0.575884	1.95834	3.03735
		Data 3	0.597309	0.772826	2.44162	3.17267
						*
		P value				0.011

[truncated: 7 more sheets: Figure 6F, Figure 7A, Figure 7C, Figure 7H, Supplementary Figure 2C, Supplementary Figure 2D, Supplementary Figure 2E]
